# Supplementary material for: Somatic mosaicism in STAG2-associated cohesinopathies: Expansion of the genotypic and phenotypic spectrum
Source: Front Cell Dev Biol. 2022 Nov 16;10:1025332. doi: 10.3389/fcell.2022.1025332 (PMC9710855; doi:10.3389/fcell.2022.1025332)
Supplement: Supplementary file 1 [file Table2.XLSX]

## Sheet: Tabelle1
Spalte1	STAG2	NIPBL	SMC1A	SMC3	RAD21	BRD4	WAPL
F	119.4	17.18	85.53	62.13	29.54	24.5	73.52
P value	<0,0001	<0,0001	<0,0001	<0,0001	<0,0001	<0,0001	<0,0001
P value summary	****	****	****	****	****	****	****
Significant diff. among means (P < 0.05)?	Yes	Yes	Yes	Yes	Yes	Yes	Yes
R squared	0.9705	0.8257	0.9593	0.9449	0.8907	0.8711	0.953
